# Supplementary material for: Macrophage IL-1β mediates atrial fibrillation risk in diabetic mice
Source: JCI Insight. 2024 Jun 18;9(15):e171102. doi: 10.1172/jci.insight.171102 (PMC11383594; doi:10.1172/jci.insight.171102)
Supplement: Supporting data values [file jciinsight-9-171102-s256.xlsx]

## Sheet: Fig 1A
Fasting glucose (mg/dL)
Ctrl	DM
121	142
141	124
144	146
136	231
82	168
89	199
T test	0.0310751

## Sheet: Fig 1B
body weight (g)
Ctrl	DM
34	60
42	58
33	57
33	56
32	56
36	53
T test	2.59041e-07

## Sheet: Fig 1C
Ejection fraction by echo
Ctrl	DM
48.9895	53.4206
52.6351	59.9343
49.5849	61.6542
48.9669	50.3331
49.7438	42.2864
49.1964	52.994
T test	0.245922

## Sheet: Fig 1D
E/E' by echo
Ctrl	DM
9.56002	21.803
12.9666	20.7614
13.7397	24.8505
16.4072	19.8117
15.8776	21.2624
12.7608	30.86
T test	0.000587343

## Sheet: Fig 1E
left atrial diameter by echo
Ctrl	DM
2.20458	1.6115
2.10844	2.0955
1.848	2.1725
1.628	2.464
2.03775	2.42
2.288	1.80862
T test	0.662318

## Sheet: Fig 1F
atrial collagen 1/vinculin level by western blot
Ctrl	DM
1	0.747568
0.795228	0.673516
1.13182	0.454846
1.83174	1.52248
1.75611	1.89866
T test	0.50143

## Sheet: Fig 1G
	AF+	AF-
Ctrl	1	5
DM	6	0
DM+IL-1β Ab	0	4
DM+MT	0	4

## Sheet: Fig 2A
atrial MCP-1/GAPDH by western blot
Ctrl	DM
1	1.20158
0.89172	1.32357
0.993885	1.19956
1.1497	1.09218
1.04261	1.03475
T test	0.0445706

## Sheet: Fig 2B
atrial CD68/vinculin
Ctrl	DM
1	1.4125
0.671419	0.961424
0.780026	1.10049
0.848129	1.22687
0.982792	1.18451
T test	0.0106021

## Sheet: Fig 2C
Atrial IL1b/vinculin
Ctrl	DM
1	2.21343
0.770857	1.17274
1.07055	3.31983
0.792332	4.60846
T test	0.0412206

[truncated: 20 more sheets: Fig 3A, Fig 3B, Fig 4B, Fig 4C, Fig 5A, Fig 5B, Fig 5D, Fig 6B, Fig 6C, Fig 6D, Fig 6E, Fig 7A, Fig 7B, Fig 7C, Fig 7E, Fig 7F, Fig 7G, Fig 7H, Supplemental Table 1, Supplemental Table 2]
